# Supplementary material for: Biophysical Studies of Amyloid-Binding Fluorophores to Tau AD Core Fibrils Formed without Cofactors
Source: Int J Mol Sci. 2024 Sep 15;25(18):9946. doi: 10.3390/ijms25189946 (PMC11432123; doi:10.3390/ijms25189946)
Supplement: Supplementary file 1 [file ijms-25-09946-s001.zip]

Archive with 1 entries (1 files):
- ijms-3203793-supplementary.pdf
